# Supplementary material for: Association between Clinical and Histopathological Findings in Intestinal Neuronal Dysplasia Type B: An Advance towards Its Definition as a Disease
Source: Life (Basel). 2023 May 12;13(5):1175. doi: 10.3390/life13051175 (PMC10221867; doi:10.3390/life13051175)
Supplement: Supplementary file 1 [file life-13-01175-s001.zip]

Archive with 1 entries (1 files):
- life-2301087-supplementary.pdf
